# Supplementary material for: Genome-wide identification and analysis of highly specific CRISPR/Cas9 editing sites in pepper (Capsicum annuum L.)
Source: PLoS One. 2020 Dec 29;15(12):e0244515. doi: 10.1371/journal.pone.0244515 (PMC7771699; doi:10.1371/journal.pone.0244515)
Supplement: S1 Table — (XLSX) [file pone.0244515.s001.xlsx]

## Sheet: Tabls S1
S1 Table. Blast results of a random set of 19 highly-specific editing sites.
Query_id	Clone_number	Subject_Chr	Identity %	Alignment Length	Mismatches	Gap openings	Q.start	Q.end	S.start	S.end	E-value	Bit_score
A1	1	Chr01	100	215	0	0	1	215	45072676	45072890	8.78e-109	398
A1	2	Chr01	100	217	0	0	1	217	45072675	45072891	6.86e-110	401
A1	3	Chr01	100	217	0	0	1	217	45072675	45072891	6.86e-110	401
A2	1	Chr02	100	410	0	0	1	410	159290098	159290507	0	758
A2	2	Chr02	100	404	0	0	1	404	159290098	159290501	0	747
A2	3	Chr02	100	406	0	0	1	406	159290096	159290501	0	750
A3	1	Chr03	100	364	0	0	1	364	234465496	234465859	0	673
A3	2	Chr03	100	364	0	0	1	364	234465496	234465859	0	673
A3	3	Chr03	100	357	0	0	1	357	234465472	234465828	0	660
A4	1	Chr04	100	481	0	0	1	481	6130990	6130510	0	889
A4	2	Chr04	100	479	0	0	1	479	6130512	6130990	0	885
A5	1	Chr05	100	437	0	0	1	437	22548280	22548716	0	808
A5	1	Chr06	79.33	179	26	8	127	305	100047076	100046909	2.16e-23	115
A5	2	Chr05	100	433	0	0	1	433	22548282	22548714	0	800
A5	2	Chr06	79.33	179	26	8	125	303	100047076	100046909	2.14e-23	115
A5	3	Chr05	100	434	0	0	1	434	22548283	22548716	0	802
A5	3	Chr06	79.33	179	26	8	124	302	100047076	100046909	2.15e-23	115
A6	1	Chr06	100	385	0	0	3	387	22336181	22336565	0	712
A6	2	Chr06	100	385	0	0	3	387	22336181	22336565	0	712
A6	3	Chr06	100	385	0	0	2	386	22336181	22336565	0	712
A7	1	Chr07	100	239	0	0	1	239	194487758	194487996	4.49e-122	442
A7	2	Chr07	100	239	0	0	1	239	194487758	194487996	4.49e-122	442
A7	3	Chr07	100	239	0	0	1	239	194487758	194487996	4.49e-122	442
A8	1	Chr08	100	302	0	0	1	302	130826889	130827190	5.56e-157	558
A8	2	Chr08	100	300	0	0	1	300	130826889	130827188	7.14e-156	555
A8	3	Chr08	100	230	0	0	1	230	130826889	130827118	4.33e-117	425
A9	1	Chr11	100	365	0	0	1	365	26828902	26829266	0	675
A9	2	Chr11	100	367	0	0	1	367	26828900	26829266	0	678
A9	3	Chr11	100	362	0	0	1	362	26828900	26829261	0	669
A10	1	Chr12	100	293	0	0	1	293	98684215	98684507	5.41e-152	542
A10	2	Chr12	100	297	0	0	1	297	98684215	98684511	3.28e-154	549
A10	3	Chr12	100	297	0	0	1	297	98684215	98684511	3.28e-154	549
B1	1	Chr01	100	435	0	0	1	435	209043744	209044178	0	804
B1	2	Chr01	100	437	0	0	1	437	209043741	209044177	0	808
B1	3	Chr01	100	431	0	0	1	431	209043745	209044175	0	797
B2	1	Chr02	100	383	0	0	3	385	22651856	22652238	0	708
B2	2	Chr02	100	383	0	0	3	385	22651856	22652238	0	708
B2	3	Chr02	100	385	0	0	1	385	22651854	22652238	0	712
B3	1	Chr03	100	470	0	0	1	470	95196367	95196836	0	869
B3	2	Chr03	100	470	0	0	1	470	95196367	95196836	0	869
B3	3	Chr03	100	470	0	0	1	470	95196367	95196836	0	869
B4	1	Chr04	100	342	0	0	1	342	1127078	1127419	3.7e-179	632
B4	2	Chr04	100	341	0	0	1	341	1127078	1127418	1.33e-178	630
B5	1	Chr05	100	279	0	0	1	279	195641327	195641605	3.11e-144	516
B5	2	Chr05	100	279	0	0	1	279	195641327	195641605	3.11e-144	516
B5	3	Chr05	100	279	0	0	1	279	195641327	195641605	3.11e-144	516
B6	1	Chr07	100	297	0	0	1	297	16133161	16132865	3.3e-154	549
B6	2	Chr07	100	297	0	0	1	297	16133161	16132865	3.42e-154	549
B6	3	Chr07	100	296	0	0	1	296	16133161	16132866	1.18e-153	547
B7	1	Chr08	99.507	406	1	1	8	412	92926046	92926451	0	737
B7	2	Chr08	99.752	404	0	1	11	414	92926049	92926451	0	739
B7	3	Chr08	99.512	410	0	2	6	414	92926043	92926451	0	745
B8	1	Chr09	100	463	0	0	1	463	232848045	232847583	0	856
B8	2	Chr09	100	462	0	0	1	462	232848044	232847583	0	854
B8	3	Chr09	100	464	0	0	1	464	232848045	232847582	0	857
B9	1	Chr10	100	310	0	0	1	310	129158	128849	2.04e-161	573
B9	2	Chr10	100	315	0	0	1	315	129158	128844	3.45e-164	582
B9	3	Chr10	100	321	0	0	1	321	129164	128844	1.63e-167	593
