# Supplementary material for: Genome-wide identification and analysis of highly specific CRISPR/Cas9 editing sites in pepper (Capsicum annuum L.)
Source: PLoS One. 2020 Dec 29;15(12):e0244515. doi: 10.1371/journal.pone.0244515 (PMC7771699; doi:10.1371/journal.pone.0244515)
Supplement: S2 Table — (XLSX) [file pone.0244515.s002.xlsx]

## Sheet: Tabls S2
S2 Table. The number count of highly specific NGG-PAM sites in the exons of pepper annotated genes.
gene_name	count
Capana00g000002	1
Capana00g000004	1
Capana00g000010	2
Capana00g000012	1
Capana00g000022	1
Capana00g000025	4
Capana00g000027	2
Capana00g000028	15
Capana00g000032	13
Capana00g000034	1
Capana00g000035	1
Capana00g000036	20
Capana00g000038	7
Capana00g000039	15
Capana00g000042	5
Capana00g000044	2
Capana00g000047	23
Capana00g000049	1
Capana00g000050	17
Capana00g000052	6
Capana00g000056	7
Capana00g000060	30
Capana00g000062	1
Capana00g000063	1
Capana00g000066	1
Capana00g000067	22
Capana00g000071	34
Capana00g000073	5
Capana00g000074	2
Capana00g000075	1
Capana00g000077	2
Capana00g000078	1
Capana00g000079	12
Capana00g000082	8
Capana00g000084	2
Capana00g000088	23
Capana00g000090	10
Capana00g000091	12
Capana00g000093	27
Capana00g000097	5
Capana00g000099	3
Capana00g000102	2
Capana00g000104	46
Capana00g000108	18
Capana00g000109	32
Capana00g000110	6
Capana00g000111	1
Capana00g000113	1
Capana00g000114	5
Capana00g000115	3
Capana00g000117	1
Capana00g000118	1
Capana00g000124	1
Capana00g000126	1
Capana00g000130	10
Capana00g000134	4
Capana00g000137	4
Capana00g000139	23
Capana00g000141	3
Capana00g000145	3
Capana00g000146	1
Capana00g000152	4
Capana00g000153	2
Capana00g000154	1
Capana00g000156	2
Capana00g000157	28
Capana00g000158	1
Capana00g000159	21
Capana00g000160	11
Capana00g000165	1
Capana00g000168	7
Capana00g000169	2
Capana00g000170	5
Capana00g000171	2
Capana00g000175	7
Capana00g000176	1
Capana00g000181	3
Capana00g000182	3
Capana00g000183	2
Capana00g000189	3
Capana00g000190	1
Capana00g000191	1
Capana00g000194	1
Capana00g000195	92
Capana00g000196	1
Capana00g000197	3
Capana00g000198	12
Capana00g000199	1
Capana00g000200	1
Capana00g000202	1
Capana00g000204	6
Capana00g000206	2
Capana00g000208	4
Capana00g000209	4
Capana00g000212	4
Capana00g000213	1
Capana00g000216	1
Capana00g000217	5
Capana00g000219	18
Capana00g000220	2
Capana00g000222	1
Capana00g000223	1
Capana00g000229	3
Capana00g000231	2
Capana00g000232	8
Capana00g000236	13
Capana00g000237	5
Capana00g000241	9
Capana00g000242	3
Capana00g000246	17
Capana00g000248	2
Capana00g000250	2
Capana00g000255	8
Capana00g000256	1
Capana00g000263	11
Capana00g000264	1
Capana00g000268	6
Capana00g000272	1
Capana00g000273	27
Capana00g000274	16
Capana00g000279	40
Capana00g000280	8
Capana00g000284	37
Capana00g000285	7
Capana00g000286	24
Capana00g000287	14
Capana00g000288	3
Capana00g000293	10
Capana00g000298	5
Capana00g000300	4
Capana00g000302	2
Capana00g000303	11
Capana00g000305	32
Capana00g000306	2
Capana00g000307	4
Capana00g000311	3
Capana00g000313	3
Capana00g000314	15
Capana00g000315	28
Capana00g000317	18
Capana00g000318	28
Capana00g000323	3
Capana00g000324	3
Capana00g000325	4
Capana00g000330	10
Capana00g000332	1
Capana00g000333	4
Capana00g000335	1
Capana00g000336	4
Capana00g000338	1
Capana00g000339	10
Capana00g000340	1
Capana00g000341	3
Capana00g000349	4
Capana00g000351	2
Capana00g000353	2
Capana00g000354	2
Capana00g000356	10
Capana00g000357	1
Capana00g000360	5
Capana00g000362	7
Capana00g000363	1
Capana00g000364	7
Capana00g000365	1
Capana00g000367	3
Capana00g000369	40
Capana00g000371	2
Capana00g000372	5
Capana00g000373	5
Capana00g000374	7
Capana00g000375	3
Capana00g000376	3
Capana00g000378	2
Capana00g000383	3
Capana00g000390	5
Capana00g000391	2
Capana00g000393	1
Capana00g000396	8
Capana00g000397	4
Capana00g000398	1
Capana00g000400	8
Capana00g000402	8
Capana00g000405	5
Capana00g000406	17
Capana00g000408	4
Capana00g000412	29
Capana00g000413	3
Capana00g000414	2
Capana00g000416	4
Capana00g000418	1
Capana00g000419	3
Capana00g000422	3
Capana00g000424	9
Capana00g000426	38
Capana00g000427	5
Capana00g000430	3
Capana00g000431	2
Capana00g000433	2
Capana00g000436	5
Capana00g000437	3
Capana00g000438	5
Capana00g000440	2
Capana00g000441	1
Capana00g000442	2
Capana00g000444	1
Capana00g000445	7
Capana00g000446	13
Capana00g000447	2
Capana00g000449	2
Capana00g000453	1
Capana00g000454	4
Capana00g000455	11
Capana00g000458	5
Capana00g000459	7
Capana00g000465	19
Capana00g000466	15
Capana00g000467	5
Capana00g000471	2
Capana00g000472	8
Capana00g000473	26
Capana00g000474	2
Capana00g000475	1
Capana00g000482	10
Capana00g000483	94
Capana00g000484	3
Capana00g000485	3
Capana00g000486	5
Capana00g000487	1
Capana00g000489	8
Capana00g000490	3
Capana00g000491	2
Capana00g000492	6
Capana00g000493	1
Capana00g000498	4
Capana00g000499	1
Capana00g000500	21
Capana00g000501	2
Capana00g000503	12
Capana00g000504	3
Capana00g000506	3
Capana00g000507	41
Capana00g000508	7
Capana00g000509	2
Capana00g000510	10
Capana00g000511	2
Capana00g000512	3
Capana00g000513	3
Capana00g000514	5
Capana00g000515	3
Capana00g000516	3
Capana00g000519	1
Capana00g000520	3
Capana00g000521	3
Capana00g000523	1
Capana00g000524	1
Capana00g000525	5
Capana00g000526	1
Capana00g000532	1
Capana00g000533	36
Capana00g000534	1
Capana00g000538	5
Capana00g000539	8
Capana00g000546	6
Capana00g000548	3
Capana00g000549	12
Capana00g000550	1
Capana00g000551	6
Capana00g000552	3
Capana00g000553	4
Capana00g000555	9
Capana00g000556	4
Capana00g000557	4
Capana00g000558	13
Capana00g000559	36
Capana00g000560	6
Capana00g000561	35
Capana00g000562	2
Capana00g000563	1
Capana00g000564	9
Capana00g000565	1
Capana00g000566	3
Capana00g000567	8
Capana00g000568	6
Capana00g000571	25
Capana00g000573	31
Capana00g000574	2
Capana00g000576	5
Capana00g000577	40
Capana00g000578	5
Capana00g000579	9
Capana00g000580	2
Capana00g000581	3
Capana00g000582	3
Capana00g000584	1
Capana00g000585	2
Capana00g000586	4
Capana00g000587	6
Capana00g000592	14
Capana00g000595	2
Capana00g000596	5
Capana00g000597	1
Capana00g000598	7
Capana00g000599	3
Capana00g000600	1
Capana00g000601	13
Capana00g000602	17
Capana00g000606	49
Capana00g000607	4
Capana00g000608	13
Capana00g000610	2
Capana00g000611	2
Capana00g000612	4
Capana00g000613	1
Capana00g000614	1
Capana00g000615	1
Capana00g000616	17
Capana00g000617	5
Capana00g000620	2
Capana00g000621	1
Capana00g000622	1
Capana00g000624	28
Capana00g000625	20
Capana00g000626	14
Capana00g000627	16
Capana00g000629	3
Capana00g000632	64
Capana00g000633	3
Capana00g000634	3
Capana00g000637	4
Capana00g000639	6
Capana00g000642	2
Capana00g000643	23
Capana00g000644	4
Capana00g000645	27
Capana00g000646	1
Capana00g000647	6
Capana00g000648	25
Capana00g000651	5
Capana00g000652	5
Capana00g000653	2
Capana00g000656	6
Capana00g000657	4
Capana00g000658	11
Capana00g000659	2
Capana00g000663	1
Capana00g000664	31
Capana00g000665	54
Capana00g000666	7
Capana00g000667	7
Capana00g000668	5
Capana00g000669	1
Capana00g000672	13
Capana00g000676	5
Capana00g000677	16
Capana00g000679	23
Capana00g000680	4
Capana00g000681	3
Capana00g000683	1
Capana00g000684	1
Capana00g000685	5
Capana00g000687	3
Capana00g000688	2
Capana00g000691	4
Capana00g000694	3
Capana00g000697	2
Capana00g000699	87
Capana00g000701	12
Capana00g000702	1
Capana00g000703	5
Capana00g000704	1
Capana00g000705	3
Capana00g000706	22
Capana00g000707	1
Capana00g000708	12
Capana00g000709	1
Capana00g000713	2
Capana00g000714	38
Capana00g000715	2
Capana00g000716	11
Capana00g000717	11
Capana00g000718	29
Capana00g000719	1
Capana00g000720	44
Capana00g000721	2
Capana00g000724	29
Capana00g000725	3
Capana00g000728	8
Capana00g000731	1
Capana00g000733	3
Capana00g000735	6
Capana00g000736	27
Capana00g000737	9
Capana00g000738	13
Capana00g000739	5
Capana00g000740	10
Capana00g000741	13
Capana00g000742	2
Capana00g000744	15
Capana00g000749	8
Capana00g000752	2
Capana00g000753	7
Capana00g000756	2
Capana00g000757	2
Capana00g000764	15
Capana00g000768	7
Capana00g000769	33
Capana00g000770	1
Capana00g000772	7
Capana00g000773	4
Capana00g000774	6
Capana00g000776	3
Capana00g000779	3
Capana00g000780	14
Capana00g000781	3
Capana00g000782	3
Capana00g000784	32
Capana00g000787	3
Capana00g000790	8
Capana00g000791	5
Capana00g000794	7
Capana00g000795	3
Capana00g000799	2
Capana00g000802	3
Capana00g000803	4
Capana00g000807	54
Capana00g000808	4
Capana00g000809	3
Capana00g000810	1
Capana00g000811	2
Capana00g000812	2
Capana00g000813	4
Capana00g000814	1
Capana00g000815	2
Capana00g000816	22
Capana00g000817	10
Capana00g000818	2
Capana00g000819	62
Capana00g000820	53
Capana00g000822	12
Capana00g000825	3
Capana00g000826	18
Capana00g000829	3
Capana00g000831	3
Capana00g000836	6
Capana00g000837	4
Capana00g000839	16
Capana00g000840	4
Capana00g000842	21
Capana00g000843	21
Capana00g000844	28
Capana00g000845	17
Capana00g000847	23
Capana00g000848	1
Capana00g000849	5
Capana00g000850	1
Capana00g000851	11
Capana00g000853	5
Capana00g000854	4
Capana00g000856	3
Capana00g000857	7
Capana00g000858	6
Capana00g000859	6
Capana00g000860	2
Capana00g000861	19
Capana00g000864	1
Capana00g000865	34
Capana00g000866	2
Capana00g000867	3
Capana00g000868	3
Capana00g000869	19
Capana00g000870	12
Capana00g000871	7
Capana00g000873	31
Capana00g000874	49
Capana00g000875	58
Capana00g000879	17
Capana00g000880	13
Capana00g000881	24
Capana00g000882	2
Capana00g000883	1
Capana00g000884	6
Capana00g000886	6
Capana00g000887	3
Capana00g000889	7
Capana00g000890	5
Capana00g000894	2
Capana00g000897	6
Capana00g000898	1
Capana00g000900	27
Capana00g000901	14
Capana00g000902	27
Capana00g000904	2
Capana00g000906	5
Capana00g000910	1
Capana00g000912	18
Capana00g000916	14
Capana00g000917	56
Capana00g000918	1
Capana00g000919	31
Capana00g000920	55
Capana00g000922	7
Capana00g000923	26
Capana00g000924	7
Capana00g000926	6
Capana00g000929	26
Capana00g000930	9
Capana00g000931	18
Capana00g000934	10
Capana00g000936	1
Capana00g000937	29
Capana00g000938	4
Capana00g000939	1
Capana00g000940	3
Capana00g000942	38
Capana00g000943	26
Capana00g000944	2
Capana00g000945	6
Capana00g000949	1
Capana00g000950	3
Capana00g000951	5
Capana00g000952	17
Capana00g000954	2
Capana00g000955	8
Capana00g000956	6
Capana00g000960	22
Capana00g000961	22
Capana00g000966	3
Capana00g000968	12
Capana00g000969	7
Capana00g000970	4
Capana00g000971	3
Capana00g000972	8
Capana00g000977	1
Capana00g000978	3
Capana00g000979	23
Capana00g000980	2
Capana00g000982	1
Capana00g000983	6
Capana00g000984	14
Capana00g000985	18
Capana00g000986	12
Capana00g000987	9
Capana00g000988	24
Capana00g000989	23
Capana00g000991	1
Capana00g000992	15
Capana00g000993	6
Capana00g000995	2
Capana00g000996	49
Capana00g001002	6
Capana00g001003	6
Capana00g001005	4
Capana00g001007	4
Capana00g001008	6
Capana00g001009	7
Capana00g001010	8
Capana00g001014	2
Capana00g001017	1
Capana00g001018	69
Capana00g001019	8
Capana00g001020	5
Capana00g001021	1
Capana00g001022	5
Capana00g001024	4
Capana00g001025	3
Capana00g001027	5
Capana00g001028	16
Capana00g001029	12
Capana00g001030	47
Capana00g001031	1
Capana00g001032	6
Capana00g001034	4
Capana00g001035	5
Capana00g001036	18
Capana00g001041	7
Capana00g001042	1
Capana00g001044	3
Capana00g001045	1
Capana00g001046	69
Capana00g001047	105
Capana00g001048	4
Capana00g001050	1
Capana00g001053	2
Capana00g001054	10
Capana00g001060	5
Capana00g001061	1
Capana00g001064	3
Capana00g001065	1
Capana00g001067	13
Capana00g001068	25
Capana00g001069	29
Capana00g001071	21
Capana00g001072	22
Capana00g001073	18
Capana00g001074	6
Capana00g001075	29
Capana00g001076	3
Capana00g001078	1
Capana00g001079	2
Capana00g001084	4
Capana00g001087	20
Capana00g001088	16
Capana00g001089	4
Capana00g001090	3
Capana00g001091	5
Capana00g001094	7
Capana00g001096	24
Capana00g001097	1
Capana00g001098	6
Capana00g001099	54
Capana00g001101	1
Capana00g001103	5
Capana00g001104	2
Capana00g001107	4
Capana00g001108	5
Capana00g001109	1
Capana00g001111	6
Capana00g001113	4
Capana00g001116	8
Capana00g001118	7
Capana00g001119	1
Capana00g001121	2
Capana00g001122	1
Capana00g001123	2
Capana00g001125	3
Capana00g001127	17
Capana00g001129	32
Capana00g001133	4
Capana00g001134	6
Capana00g001135	8
Capana00g001136	1
Capana00g001138	4
Capana00g001142	1
Capana00g001144	18
Capana00g001145	55
Capana00g001149	43
Capana00g001152	1
Capana00g001155	8
Capana00g001156	32
Capana00g001158	23
Capana00g001159	8
Capana00g001160	6
Capana00g001161	8
Capana00g001163	10
Capana00g001165	22
Capana00g001166	2
Capana00g001167	16
Capana00g001171	1
Capana00g001172	55
Capana00g001173	3
Capana00g001174	2
Capana00g001175	2
Capana00g001176	1
Capana00g001177	2
Capana00g001178	24
Capana00g001179	39
Capana00g001181	6
Capana00g001182	6
Capana00g001184	13
Capana00g001185	9
Capana00g001186	7
Capana00g001187	2
Capana00g001191	2
Capana00g001193	9
Capana00g001195	3
Capana00g001197	8
Capana00g001198	8
Capana00g001200	1
Capana00g001201	15
Capana00g001202	1
Capana00g001203	3
Capana00g001204	3
Capana00g001205	1
Capana00g001206	11
Capana00g001207	5
Capana00g001209	4
Capana00g001210	5
Capana00g001211	2
Capana00g001212	4
Capana00g001213	1
Capana00g001215	1
Capana00g001216	67
Capana00g001217	24
Capana00g001219	5
Capana00g001220	3
Capana00g001221	1
Capana00g001222	4
Capana00g001223	3
Capana00g001225	3
Capana00g001226	6
Capana00g001227	28
Capana00g001228	25
Capana00g001230	9
Capana00g001238	8
Capana00g001240	48
Capana00g001241	4
Capana00g001244	3
Capana00g001246	7
Capana00g001247	6
Capana00g001249	2
Capana00g001250	3
Capana00g001253	11
Capana00g001254	1
Capana00g001255	10
Capana00g001256	38
Capana00g001257	22
Capana00g001258	2
Capana00g001259	3
Capana00g001260	1
Capana00g001261	2
Capana00g001262	1
Capana00g001263	9
Capana00g001264	12
Capana00g001265	15
Capana00g001266	6
Capana00g001269	11
Capana00g001271	9
Capana00g001272	18
Capana00g001273	19
Capana00g001274	1
Capana00g001276	27
Capana00g001277	1
Capana00g001279	1
Capana00g001281	31
Capana00g001282	5
Capana00g001284	2
Capana00g001285	6
Capana00g001289	6
Capana00g001292	1
Capana00g001294	1
Capana00g001295	9
Capana00g001296	3
Capana00g001304	3
Capana00g001305	10
Capana00g001306	25
Capana00g001309	59
Capana00g001310	3
Capana00g001313	4
Capana00g001314	4
Capana00g001315	14
Capana00g001316	1
Capana00g001320	7
Capana00g001321	4
Capana00g001322	2
Capana00g001323	6
Capana00g001324	8
Capana00g001329	6
Capana00g001331	26
Capana00g001332	12
Capana00g001336	41
Capana00g001337	63
Capana00g001338	26
Capana00g001340	6
Capana00g001341	1
Capana00g001342	6
Capana00g001344	1
Capana00g001345	12
Capana00g001347	7
Capana00g001348	2
Capana00g001353	16
Capana00g001355	1
Capana00g001358	1
Capana00g001360	3
Capana00g001362	26
Capana00g001364	69
Capana00g001365	28
Capana00g001366	19
Capana00g001367	21
Capana00g001368	1
Capana00g001370	1
Capana00g001371	1
Capana00g001372	2
Capana00g001373	7
Capana00g001374	9
Capana00g001375	4
Capana00g001376	2
Capana00g001378	7
Capana00g001379	6
Capana00g001380	1
Capana00g001384	4
Capana00g001385	1
Capana00g001386	1
Capana00g001388	23
Capana00g001389	6
Capana00g001390	2
Capana00g001391	3
Capana00g001392	7
Capana00g001393	12
Capana00g001398	4
Capana00g001400	29
Capana00g001401	8
Capana00g001404	9
Capana00g001405	20
Capana00g001409	2
Capana00g001410	31
Capana00g001411	1
Capana00g001413	7
Capana00g001414	3
Capana00g001416	9
Capana00g001417	3
Capana00g001419	1
Capana00g001420	2
Capana00g001422	2
Capana00g001423	33
Capana00g001424	134
Capana00g001425	39
Capana00g001426	44
Capana00g001427	8
Capana00g001428	72
Capana00g001430	38
Capana00g001432	7
Capana00g001433	1
Capana00g001434	7
Capana00g001436	7
Capana00g001437	2
Capana00g001440	4
Capana00g001441	9
Capana00g001443	21
Capana00g001444	8
Capana00g001448	4
Capana00g001451	9
Capana00g001454	7
Capana00g001458	3
Capana00g001461	7
Capana00g001463	7
Capana00g001464	2
Capana00g001465	3
Capana00g001467	6
Capana00g001469	6
Capana00g001470	7
Capana00g001471	10
Capana00g001472	5
Capana00g001473	3
Capana00g001474	2
Capana00g001475	8
Capana00g001478	77
Capana00g001479	12
Capana00g001480	101
Capana00g001482	50
Capana00g001483	14
Capana00g001484	22
Capana00g001486	41
Capana00g001488	26
Capana00g001489	2
Capana00g001491	7
Capana00g001492	4
Capana00g001493	2
Capana00g001494	63
Capana00g001496	1
Capana00g001497	4
Capana00g001498	4
Capana00g001499	4
Capana00g001501	1
Capana00g001502	5
Capana00g001503	51
Capana00g001505	73
Capana00g001506	25
Capana00g001507	38
Capana00g001508	23
Capana00g001509	9
Capana00g001511	1
Capana00g001512	2
Capana00g001515	8
Capana00g001517	4
Capana00g001522	2
Capana00g001525	30
Capana00g001528	26
Capana00g001529	29
Capana00g001530	24
Capana00g001532	8
Capana00g001533	11
Capana00g001534	13
Capana00g001535	49
Capana00g001538	44
Capana00g001539	36
Capana00g001540	106
Capana00g001541	76
Capana00g001542	5
Capana00g001546	2
Capana00g001547	43
Capana00g001550	31
Capana00g001551	25
Capana00g001552	21
Capana00g001553	5
Capana00g001554	8
Capana00g001555	7
Capana00g001556	2
Capana00g001558	1
Capana00g001561	5
Capana00g001563	1
Capana00g001564	7
Capana00g001566	5
Capana00g001569	5
Capana00g001571	7
Capana00g001572	21
Capana00g001573	23
Capana00g001574	10
Capana00g001576	11
Capana00g001577	29
Capana00g001578	16
Capana00g001579	12
Capana00g001580	7
Capana00g001581	13
Capana00g001583	18
Capana00g001584	17
Capana00g001585	5
Capana00g001586	2
Capana00g001587	9
Capana00g001588	3
Capana00g001589	3
Capana00g001590	17
Capana00g001591	66
Capana00g001592	9
Capana00g001593	42
Capana00g001595	9
Capana00g001596	8
Capana00g001597	3
Capana00g001599	40
Capana00g001600	1
Capana00g001601	50
Capana00g001602	57
Capana00g001603	9
Capana00g001604	47
Capana00g001605	7
Capana00g001607	2
Capana00g001610	7
Capana00g001611	3
Capana00g001613	1
Capana00g001614	3
Capana00g001616	19
Capana00g001617	1
Capana00g001620	16
Capana00g001621	7
Capana00g001624	14
Capana00g001625	26
Capana00g001626	11
Capana00g001627	68
Capana00g001628	2
Capana00g001629	12
Capana00g001630	1
Capana00g001632	2
Capana00g001634	1
Capana00g001635	5
Capana00g001636	8
Capana00g001638	57
Capana00g001640	3
Capana00g001641	2
Capana00g001642	16
Capana00g001643	18
Capana00g001645	16
Capana00g001647	4
Capana00g001648	16
Capana00g001649	3
Capana00g001650	21
Capana00g001651	29
Capana00g001653	21
Capana00g001655	7
Capana00g001656	4
Capana00g001658	1
Capana00g001659	9
Capana00g001661	2
Capana00g001664	1
Capana00g001665	11
Capana00g001666	5
Capana00g001667	1
Capana00g001668	8
Capana00g001669	1
Capana00g001670	50
Capana00g001671	3
Capana00g001673	2
Capana00g001674	1
Capana00g001675	20
Capana00g001676	19
Capana00g001677	3
Capana00g001679	34
Capana00g001681	3
Capana00g001683	30
Capana00g001684	5
Capana00g001685	5
Capana00g001687	12
Capana00g001688	3
Capana00g001689	2
Capana00g001690	5
Capana00g001691	7
Capana00g001692	2
Capana00g001693	15
Capana00g001694	16
Capana00g001695	17
Capana00g001699	73
Capana00g001700	1
Capana00g001702	8
Capana00g001703	1
Capana00g001704	2
Capana00g001706	20
Capana00g001707	25
Capana00g001709	9
Capana00g001710	24
Capana00g001711	13
Capana00g001712	50
Capana00g001714	5
Capana00g001715	41
Capana00g001716	30
Capana00g001718	5
Capana00g001719	8
Capana00g001720	12
Capana00g001721	13
Capana00g001722	1
Capana00g001723	3
Capana00g001724	84
Capana00g001725	62
Capana00g001726	37
Capana00g001727	73
Capana00g001728	10
Capana00g001730	29
Capana00g001731	2
Capana00g001734	8
Capana00g001735	8
Capana00g001736	12
Capana00g001737	3
Capana00g001738	29
Capana00g001739	7
Capana00g001740	4
Capana00g001741	3
Capana00g001744	10
Capana00g001745	9
Capana00g001746	12
Capana00g001749	35
Capana00g001750	13
Capana00g001751	24
Capana00g001752	16
Capana00g001753	24
Capana00g001754	14
Capana00g001755	27
Capana00g001756	6
Capana00g001757	5
Capana00g001758	5
Capana00g001759	19
Capana00g001760	4
Capana00g001761	3
Capana00g001762	2
Capana00g001763	4
Capana00g001764	1
Capana00g001765	29
Capana00g001766	29
Capana00g001767	84
Capana00g001768	50
Capana00g001769	86
Capana00g001770	38
Capana00g001771	36
Capana00g001775	52
Capana00g001776	79
Capana00g001777	21
Capana00g001778	17
Capana00g001779	44
Capana00g001780	11
Capana00g001781	4
Capana00g001782	73
Capana00g001783	9
Capana00g001784	21
Capana00g001785	1
Capana00g001786	5
Capana00g001787	3
Capana00g001790	22
Capana00g001791	5
Capana00g001793	22
Capana00g001794	20
Capana00g001795	43
Capana00g001798	7
Capana00g001800	1
Capana00g001801	7
Capana00g001802	10
Capana00g001803	9
Capana00g001804	5
Capana00g001806	4
Capana00g001812	14
Capana00g001813	9
Capana00g001814	2
Capana00g001815	1
Capana00g001820	2
Capana00g001821	1
Capana00g001823	43
Capana00g001824	2
Capana00g001825	13
Capana00g001827	16
Capana00g001828	7
Capana00g001830	7
Capana00g001831	10
Capana00g001832	5
Capana00g001833	51
Capana00g001834	1
Capana00g001836	29
Capana00g001837	4
Capana00g001838	8
Capana00g001839	10
Capana00g001840	2
Capana00g001841	5
Capana00g001842	5
Capana00g001843	2
Capana00g001846	17
Capana00g001847	3
Capana00g001848	6
Capana00g001849	22
Capana00g001850	18
Capana00g001851	14
Capana00g001852	1
Capana00g001853	20
Capana00g001854	63
Capana00g001855	14
Capana00g001856	10
Capana00g001857	4
Capana00g001858	25
Capana00g001859	17
Capana00g001861	16
Capana00g001862	26
Capana00g001863	27
Capana00g001864	24
Capana00g001865	43
Capana00g001867	3
Capana00g001868	1
Capana00g001869	2
Capana00g001870	103
Capana00g001872	15
Capana00g001874	2
Capana00g001875	5
Capana00g001876	43
Capana00g001877	1
Capana00g001878	5
Capana00g001879	59
Capana00g001880	67
Capana00g001881	52
Capana00g001882	18
Capana00g001883	53
Capana00g001884	21
Capana00g001885	54
Capana00g001886	53
Capana00g001887	12
Capana00g001889	6
Capana00g001890	1
Capana00g001892	2
Capana00g001893	27
Capana00g001895	22
Capana00g001896	16
Capana00g001897	86
Capana00g001898	12
Capana00g001899	2
Capana00g001901	166
Capana00g001903	81
Capana00g001905	5
Capana00g001906	103
Capana00g001907	72
Capana00g001908	73
Capana00g001909	46
Capana00g001910	9
Capana00g001911	15
Capana00g001912	8
Capana00g001913	1
Capana00g001915	3
Capana00g001917	8
Capana00g001918	63
Capana00g001919	84
Capana00g001920	1
Capana00g001921	20
Capana00g001922	22
Capana00g001923	3
Capana00g001925	12
Capana00g001927	6
Capana00g001929	11
Capana00g001931	27
Capana00g001932	34
Capana00g001933	24
Capana00g001934	65
Capana00g001935	12
Capana00g001936	22
Capana00g001937	8
Capana00g001938	2
Capana00g001939	18
Capana00g001940	18
Capana00g001941	28
Capana00g001942	28
Capana00g001943	5
Capana00g001944	48
Capana00g001945	1
Capana00g001946	31
Capana00g001947	48
Capana00g001949	8
Capana00g001952	6
Capana00g001954	9
Capana00g001955	10
Capana00g001958	13
Capana00g001959	7
Capana00g001962	8
Capana00g001963	1
Capana00g001964	32
Capana00g001965	1
Capana00g001966	20
Capana00g001967	11
Capana00g001968	19
Capana00g001969	23
Capana00g001970	3
Capana00g001971	13
Capana00g001972	1
Capana00g001974	15
Capana00g001975	2
Capana00g001976	5
Capana00g001977	2
Capana00g001978	5
Capana00g001979	7
Capana00g001980	18
Capana00g001981	45
Capana00g001982	4
Capana00g001983	26
Capana00g001985	12
Capana00g001986	2
Capana00g001988	3
Capana00g001989	20
Capana00g001990	94
Capana00g001991	137
Capana00g001992	6
Capana00g001993	86
Capana00g001994	7
Capana00g001995	2
Capana00g001996	33
Capana00g001997	12
Capana00g001999	24
Capana00g002001	9
Capana00g002002	2
Capana00g002003	6
Capana00g002004	2
Capana00g002006	22
Capana00g002007	33
Capana00g002008	25
Capana00g002009	23
Capana00g002010	22
Capana00g002011	11
Capana00g002012	3
Capana00g002014	4
Capana00g002015	9
Capana00g002019	6
Capana00g002020	11
Capana00g002024	4
Capana00g002025	2
Capana00g002026	7
Capana00g002028	19
Capana00g002030	63
Capana00g002031	40
Capana00g002032	19
Capana00g002033	9
Capana00g002034	5
Capana00g002038	2
Capana00g002039	1
Capana00g002042	2
Capana00g002043	5
Capana00g002044	3
Capana00g002046	11
Capana00g002050	12
Capana00g002052	7
Capana00g002053	6
Capana00g002056	3
Capana00g002058	1
Capana00g002059	7
Capana00g002060	7
Capana00g002062	1
Capana00g002066	4
Capana00g002067	3
Capana00g002068	3
Capana00g002069	5
Capana00g002071	15
Capana00g002072	20
Capana00g002074	16
Capana00g002075	121
Capana00g002076	215
Capana00g002077	1
Capana00g002078	6
Capana00g002081	23
Capana00g002082	7
Capana00g002083	1
Capana00g002084	1
Capana00g002085	7
Capana00g002087	4
Capana00g002089	7
Capana00g002090	23
Capana00g002091	29
Capana00g002093	4
Capana00g002094	7
Capana00g002098	7
Capana00g002099	6
Capana00g002100	2
Capana00g002101	7
Capana00g002102	7
Capana00g002103	30
Capana00g002104	4
Capana00g002105	3
Capana00g002106	6
Capana00g002107	7
Capana00g002108	8
Capana00g002109	13
Capana00g002110	73
Capana00g002111	72
Capana00g002112	36
Capana00g002113	7
Capana00g002114	11
Capana00g002115	33
Capana00g002116	17
Capana00g002117	8
Capana00g002118	86
Capana00g002120	6
Capana00g002121	26
Capana00g002122	10
Capana00g002123	11
Capana00g002124	44
Capana00g002125	62
Capana00g002126	5
Capana00g002127	1
Capana00g002129	10
Capana00g002130	2
Capana00g002131	104
Capana00g002132	31
Capana00g002133	27
Capana00g002134	21
Capana00g002135	9
Capana00g002136	14
Capana00g002137	2
Capana00g002138	8
Capana00g002139	4
Capana00g002140	11
Capana00g002141	21
Capana00g002143	37
Capana00g002145	12
Capana00g002146	10
Capana00g002147	6
Capana00g002149	1
Capana00g002150	27
Capana00g002151	76
Capana00g002152	65
Capana00g002153	5
Capana00g002155	24
Capana00g002156	27
Capana00g002157	58
Capana00g002158	30
Capana00g002159	67
Capana00g002160	35
Capana00g002161	3
Capana00g002162	7
Capana00g002163	5
Capana00g002164	14
Capana00g002165	62
Capana00g002166	40
Capana00g002167	17
Capana00g002168	4
Capana00g002169	5
Capana00g002170	7
Capana00g002172	7
Capana00g002174	3
Capana00g002177	39
Capana00g002178	37
Capana00g002179	63
Capana00g002180	46
Capana00g002182	40
Capana00g002183	18
Capana00g002184	8
Capana00g002186	19
Capana00g002187	34
Capana00g002188	29
Capana00g002189	34
Capana00g002190	16
Capana00g002191	7
Capana00g002192	8
Capana00g002193	16
Capana00g002194	5
Capana00g002196	5
Capana00g002197	25
Capana00g002198	45
Capana00g002199	6
Capana00g002200	20
Capana00g002202	13
Capana00g002203	10
Capana00g002205	64
Capana00g002206	5
Capana00g002207	51
Capana00g002208	135
Capana00g002209	60
Capana00g002210	2
Capana00g002211	1
Capana00g002212	2
Capana00g002213	8
Capana00g002214	2
Capana00g002215	3
Capana00g002216	109
Capana00g002217	2
Capana00g002219	8
Capana00g002220	12
Capana00g002222	81
Capana00g002224	14
Capana00g002225	24
Capana00g002226	78
Capana00g002227	57
Capana00g002228	94
Capana00g002229	147
Capana00g002230	5
Capana00g002231	76
Capana00g002233	10
Capana00g002234	15
Capana00g002235	10
Capana00g002236	1
Capana00g002238	3
Capana00g002239	24
Capana00g002240	7
Capana00g002241	31
Capana00g002242	12
Capana00g002243	15
Capana00g002244	17
Capana00g002246	1
Capana00g002247	7
Capana00g002248	12
Capana00g002249	86
Capana00g002250	5
Capana00g002251	5
Capana00g002252	3
Capana00g002254	52
Capana00g002255	25
Capana00g002256	13
Capana00g002257	30
Capana00g002258	18
Capana00g002259	26
Capana00g002260	5
Capana00g002263	5
Capana00g002264	11
Capana00g002265	29
Capana00g002266	45
Capana00g002267	21
Capana00g002268	7
Capana00g002270	3
Capana00g002273	70
Capana00g002274	36
Capana00g002275	17
Capana00g002276	6
Capana00g002277	16
Capana00g002278	12
Capana00g002279	11
Capana00g002280	3
Capana00g002281	28
Capana00g002282	19
Capana00g002284	47
Capana00g002285	14
Capana00g002289	4
Capana00g002290	2
Capana00g002292	5
Capana00g002293	18
Capana00g002294	23
Capana00g002296	31
Capana00g002297	13
Capana00g002299	4
Capana00g002300	63
Capana00g002301	24
Capana00g002303	14
Capana00g002304	30
Capana00g002305	23
Capana00g002306	14
Capana00g002309	1
Capana00g002310	12
Capana00g002311	2
Capana00g002314	11
Capana00g002315	32
Capana00g002316	2
Capana00g002318	45
Capana00g002319	11
Capana00g002320	78
Capana00g002321	108
Capana00g002323	22
Capana00g002325	8
Capana00g002326	1
Capana00g002327	17
Capana00g002328	1
Capana00g002329	3
Capana00g002331	11
Capana00g002332	31
Capana00g002333	14
Capana00g002334	17
Capana00g002335	15
Capana00g002336	10
Capana00g002338	28
Capana00g002339	27
Capana00g002341	12
Capana00g002342	13
Capana00g002343	1
Capana00g002344	3
Capana00g002346	6
Capana00g002347	12
Capana00g002348	42
Capana00g002349	2
Capana00g002350	4
Capana00g002355	19
Capana00g002357	17
Capana00g002358	13
Capana00g002359	10
Capana00g002361	22
Capana00g002362	29
Capana00g002363	15
Capana00g002364	11
Capana00g002365	3
Capana00g002366	17
Capana00g002367	30
Capana00g002368	43
Capana00g002369	18
Capana00g002370	22
Capana00g002371	10
Capana00g002372	18
Capana00g002373	34
Capana00g002374	58
Capana00g002376	12
Capana00g002377	49
Capana00g002378	8
Capana00g002379	52
Capana00g002380	33
Capana00g002381	60
Capana00g002382	76
Capana00g002383	55
Capana00g002384	6
Capana00g002385	8
Capana00g002386	7
Capana00g002388	13
Capana00g002389	3
Capana00g002390	37
Capana00g002391	24
Capana00g002392	19
Capana00g002393	54
Capana00g002394	94
Capana00g002395	11
Capana00g002396	1
Capana00g002397	4
Capana00g002398	7
Capana00g002400	8
Capana00g002401	5
Capana00g002402	6
Capana00g002403	4
Capana00g002404	4
Capana00g002405	3
Capana00g002406	39
Capana00g002407	7
Capana00g002408	7
Capana00g002409	17
Capana00g002410	11
Capana00g002411	47
Capana00g002414	52
Capana00g002415	4
Capana00g002416	5
Capana00g002419	2
Capana00g002421	3
Capana00g002422	2
Capana00g002425	6
Capana00g002426	22
Capana00g002427	4
Capana00g002428	1
Capana00g002429	2
Capana00g002430	4
Capana00g002431	8
Capana00g002432	17
Capana00g002433	21
Capana00g002435	12
Capana00g002436	72
Capana00g002437	17
Capana00g002438	43
Capana00g002439	16
Capana00g002440	44
Capana00g002441	23
Capana00g002442	20
Capana00g002443	18
Capana00g002444	20
Capana00g002445	12
Capana00g002446	4
Capana00g002448	17
Capana00g002450	42
Capana00g002451	29
Capana00g002452	20
Capana00g002453	16
Capana00g002454	55
Capana00g002455	29
Capana00g002456	14
Capana00g002457	25
Capana00g002458	35
Capana00g002459	15
Capana00g002460	12
Capana00g002461	9
Capana00g002462	5
Capana00g002463	5
Capana00g002464	19
Capana00g002466	13
Capana00g002467	13
Capana00g002469	26
Capana00g002472	4
Capana00g002473	6
Capana00g002474	6
Capana00g002475	5
Capana00g002476	5
Capana00g002477	7
Capana00g002479	14
Capana00g002480	55
Capana00g002481	10
Capana00g002482	47
Capana00g002483	46
Capana00g002485	28
Capana00g002487	39
Capana00g002488	35
Capana00g002489	54
Capana00g002490	147
Capana00g002491	22
Capana00g002492	16
Capana00g002493	14
Capana00g002494	72
Capana00g002497	17
Capana00g002498	73
Capana00g002499	42
Capana00g002500	70
Capana00g002501	31
Capana00g002502	27
Capana00g002503	45
Capana00g002504	60
Capana00g002505	33
Capana00g002506	2
Capana00g002507	3
Capana00g002508	2
Capana00g002509	1
Capana00g002510	15
Capana00g002511	6
Capana00g002512	4
Capana00g002514	4
Capana00g002515	20
Capana00g002516	15
Capana00g002517	17
Capana00g002521	6
Capana00g002523	11
Capana00g002528	67
Capana00g002529	5
Capana00g002530	12
Capana00g002531	61
Capana00g002532	3
Capana00g002533	11
Capana00g002534	14
Capana00g002535	2
Capana00g002536	17
Capana00g002537	22
Capana00g002538	18
Capana00g002539	12
Capana00g002540	23
Capana00g002541	28
Capana00g002542	44
Capana00g002543	13
Capana00g002544	75
Capana00g002545	36
Capana00g002546	81
Capana00g002547	32
Capana00g002549	32
Capana00g002550	30
Capana00g002551	2
Capana00g002552	32
Capana00g002553	19
Capana00g002554	18
Capana00g002556	28
Capana00g002557	3
Capana00g002558	10
Capana00g002559	12
Capana00g002560	5
Capana00g002564	46
Capana00g002565	25
Capana00g002566	18
Capana00g002567	8
Capana00g002568	8
Capana00g002569	4
Capana00g002571	16
Capana00g002572	7
Capana00g002573	2
Capana00g002574	7
Capana00g002575	5
Capana00g002576	1
Capana00g002577	2
Capana00g002578	8
Capana00g002580	4
Capana00g002581	6
Capana00g002582	4
Capana00g002584	12
Capana00g002585	8
Capana00g002587	6
Capana00g002588	11
Capana00g002589	5
Capana00g002590	3
Capana00g002593	17
Capana00g002594	10
Capana00g002595	22
Capana00g002596	3
Capana00g002598	5
Capana00g002600	51
Capana00g002601	2
Capana00g002602	88
Capana00g002603	8
Capana00g002604	23
Capana00g002605	6
Capana00g002607	2
Capana00g002608	17
Capana00g002610	17
Capana00g002611	2
Capana00g002612	6
Capana00g002614	7
Capana00g002615	2
Capana00g002617	12
Capana00g002618	8
Capana00g002619	10
Capana00g002620	52
Capana00g002621	10
Capana00g002622	11
Capana00g002623	5
Capana00g002624	36
Capana00g002625	39
Capana00g002626	68
Capana00g002627	46
Capana00g002628	39
Capana00g002629	26
Capana00g002630	31
Capana00g002632	28
Capana00g002633	23
Capana00g002634	11
Capana00g002635	48
Capana00g002636	48
Capana00g002637	39
Capana00g002638	24
Capana00g002640	16
Capana00g002642	41
Capana00g002643	65
Capana00g002644	12
Capana00g002645	20
Capana00g002646	51
Capana00g002647	13
Capana00g002648	20
Capana00g002649	34
Capana00g002651	31
Capana00g002653	8
Capana00g002654	10
Capana00g002655	4
Capana00g002657	10
Capana00g002658	15
Capana00g002660	8
Capana00g002661	8
Capana00g002662	1
Capana00g002663	9
Capana00g002664	3
Capana00g002665	2
Capana00g002666	5
Capana00g002668	16
Capana00g002670	10
Capana00g002674	8
Capana00g002676	10
Capana00g002677	17
Capana00g002678	1
Capana00g002679	4
Capana00g002680	5
Capana00g002681	5
Capana00g002682	27
Capana00g002684	32
Capana00g002685	5
Capana00g002686	21
Capana00g002689	4
Capana00g002690	8
Capana00g002691	3
Capana00g002692	3
Capana00g002693	1
Capana00g002694	3
Capana00g002697	2
Capana00g002699	17
Capana00g002700	51
Capana00g002702	11
Capana00g002703	3
Capana00g002704	1
Capana00g002705	5
Capana00g002706	12
Capana00g002707	13
Capana00g002708	40
Capana00g002709	28
Capana00g002711	27
Capana00g002712	60
Capana00g002713	7
Capana00g002714	36
Capana00g002716	32
Capana00g002719	42
Capana00g002720	3
Capana00g002721	25
Capana00g002722	12
Capana00g002723	5
Capana00g002724	11
Capana00g002725	17
Capana00g002726	15
Capana00g002727	21
Capana00g002728	36
Capana00g002729	57
Capana00g002731	46
Capana00g002732	15
Capana00g002733	43
Capana00g002734	24
Capana00g002735	29
Capana00g002736	19
Capana00g002737	18
Capana00g002738	5
Capana00g002739	69
Capana00g002740	11
Capana00g002741	26
Capana00g002742	22
Capana00g002745	24
Capana00g002746	44
Capana00g002747	28
Capana00g002748	107
Capana00g002749	8
Capana00g002750	418
Capana00g002751	21
Capana00g002752	18
Capana00g002753	31
Capana00g002754	17
Capana00g002755	101
Capana00g002756	52
Capana00g002757	45
Capana00g002758	16
Capana00g002759	50
Capana00g002760	8
Capana00g002761	5
Capana00g002762	23
Capana00g002763	20
Capana00g002764	42
Capana00g002765	22
Capana00g002766	18
Capana00g002767	12
Capana00g002768	2
Capana00g002769	1
Capana00g002771	4
Capana00g002774	79
Capana00g002775	11
Capana00g002776	12
Capana00g002777	54
Capana00g002778	24
Capana00g002779	36
Capana00g002780	26
Capana00g002781	55
Capana00g002782	10
Capana00g002783	42
Capana00g002784	13
Capana00g002786	1
Capana00g002787	13
Capana00g002788	11
Capana00g002789	88
Capana00g002790	37
Capana00g002791	32
Capana00g002792	114
Capana00g002793	9
Capana00g002794	11
Capana00g002795	11
Capana00g002796	6
Capana00g002797	4
Capana00g002800	10
Capana00g002802	6
Capana00g002803	12
Capana00g002804	85
Capana00g002805	3
Capana00g002806	3
Capana00g002807	109
Capana00g002808	13
Capana00g002809	29
Capana00g002810	6
Capana00g002811	20
Capana00g002812	4
Capana00g002813	12
Capana00g002814	26
Capana00g002815	4
Capana00g002816	19
Capana00g002817	56
Capana00g002818	7
Capana00g002819	8
Capana00g002820	23
Capana00g002821	25
Capana00g002822	21
Capana00g002825	2
Capana00g002826	9
Capana00g002827	35
Capana00g002830	69
Capana00g002831	35
Capana00g002832	98
Capana00g002833	13
Capana00g002834	13
Capana00g002835	8
Capana00g002836	14
Capana00g002837	34
Capana00g002838	92
Capana00g002839	26
Capana00g002840	11
Capana00g002842	67
Capana00g002843	37
Capana00g002844	52
Capana00g002845	21
Capana00g002847	14
Capana00g002848	22
Capana00g002849	14
Capana00g002850	10
Capana00g002852	24
Capana00g002853	59
Capana00g002854	11
Capana00g002855	43
Capana00g002856	27
Capana00g002857	36
Capana00g002858	15
Capana00g002859	151
Capana00g002860	76
Capana00g002861	53
Capana00g002862	57
Capana00g002863	9
Capana00g002864	1
Capana00g002865	2
Capana00g002867	41
Capana00g002869	7
Capana00g002873	21
Capana00g002874	10
Capana00g002875	30
Capana00g002876	22
Capana00g002878	48
Capana00g002879	101
Capana00g002880	121
Capana00g002881	33
Capana00g002882	52
Capana00g002883	60
Capana00g002884	40
Capana00g002885	44
Capana00g002886	29
Capana00g002887	31
Capana00g002888	62
Capana00g002890	14
Capana00g002891	16
Capana00g002893	28
Capana00g002894	51
Capana00g002895	42
Capana00g002896	41
Capana00g002897	22
Capana00g002900	24
Capana00g002901	9
Capana00g002902	35
Capana00g002903	12
Capana00g002905	22
Capana00g002906	40
Capana00g002909	65
Capana00g002911	14
Capana00g002912	16
Capana00g002913	19
Capana00g002914	22
Capana00g002915	16
Capana00g002918	21
Capana00g002919	34
Capana00g002920	112
Capana00g002921	114
Capana00g002922	2
Capana00g002924	40
Capana00g002925	67
Capana00g002926	12
Capana00g002927	28
Capana00g002928	115
Capana00g002930	8
Capana00g002931	10
Capana00g002932	56
Capana00g002933	18
Capana00g002934	21
Capana00g002935	7
Capana00g002937	24
Capana00g002938	4
Capana00g002939	3
Capana00g002940	4
Capana00g002941	28
Capana00g002942	17
Capana00g002943	38
Capana00g002944	36
Capana00g002945	27
Capana00g002946	6
Capana00g002947	8
Capana00g002948	34
Capana00g002949	12
Capana00g002950	15
Capana00g002952	42
Capana00g002954	11
Capana00g002958	16
Capana00g002959	40
Capana00g002961	7
Capana00g002962	3
Capana00g002963	34
Capana00g002965	36
Capana00g002967	14
Capana00g002968	28
Capana00g002969	3
Capana00g002970	29
Capana00g002971	28
Capana00g002972	3
Capana00g002974	7
Capana00g002975	5
Capana00g002976	5
Capana00g002977	9
Capana00g002979	2
Capana00g002980	16
Capana00g002981	36
[truncated: 32,254 more rows]
